# Supplementary material for: Aedes aegypti ecology and dengue infection in three agricultural areas of Côte d’Ivoire
Source: PLoS Negl Trop Dis. 2025 Jul 3;19(7):e0013255. doi: 10.1371/journal.pntd.0013255 (PMC12303389; doi:10.1371/journal.pntd.0013255)
Supplement: S1 Data — (XLSX) [file pntd.0013255.s001.xlsx]

## Sheet: data 
locality	site	Number of inspected house	positif (1) or négatif (0) house	total of inspected containers	total of positifs containers	total of small water containers	total of water storage tanks	total of discarded tanks	total of used tires	total of natural cantainers	total of other containers	total of pupae	total of persons leaving the house
Songon	Songon-Agban	1	0	0	0	0	0	0	0	0	0	0	6
Songon	Songon-Agban	2	1	4	1	0	0	1	0	0	0	0	0
Songon	Songon-Agban	3	0	5	0	0	0	0	0	0	0	0	4
Songon	Songon-Agban	4	0	1	0	0	0	0	0	0	0	0	18
Songon	Songon-Agban	5	1	19	5	3	2	0	0	0	0	47	7
Songon	Songon-Agban	6	0	2	0	0	0	0	0	0	0	0	40
Songon	Songon-Agban	7	0	0	0	0	0	0	0	0	0	0	3
Songon	Songon-Agban	8	0	0	0	0	0	0	0	0	0	0	0
Songon	Songon-Agban	9	0	4	0	0	0	0	0	0	0	0	2
Songon	Songon-Agban	10	0	1	0	0	0	0	0	0	0	0	2
Songon	Songon-Agban	11	0	1	0	0	0	0	0	0	0	0	11
Songon	Songon-Agban	12	0	0	0	0	0	0	0	0	0	0	0
Songon	Songon-Agban	13	0	0	0	0	0	0	0	0	0	0	8
Songon	Songon-Agban	14	0	8	0	0	0	0	0	0	0	0	20
Songon	Songon-Agban	15	1	2	1	0	0	1	0	0	0	3	32
Songon	Songon-Agban	16	1	3	2	0	1	1	0	0	0	4	4
Songon	Songon-Agban	17	0	7	0	0	0	0	0	0	0	0	1
Songon	Songon-Agban	18	1	1	1	0	0	0	1	0	0	0	8
Songon	Songon-Agban	19	1	5	4	2	0	2	0	0	0	12	65
Songon	Songon-Agban	20	1	2	1	0	0	1	0	0	0	0	12
Songon	Songon-Agban	21	1	7	3	0	1	1	1	0	0	0	6
Songon	Songon-Agban	22	0	0	0	0	0	0	0	0	0	0	34
Songon	Songon-Agban	23	1	2	1	0	1	0	0	0	0	0	35
Songon	Songon-Agban	24	0	0	0	0	0	0	0	0	0	0	2
Songon	Songon-Agban	25	0	3	0	0	0	0	0	0	0	0	2
Songon	Songon-Agban	26	1	2	1	0	0	1	0	0	0	21	16
Songon	Songon-Agban	27	0	0	0	0	0	0	0	0	0	0	0
Songon	Songon-Agban	28	1	1	1	0	0	0	1	0	0	0	8
Songon	Songon-Agban	29	1	4	2	0	0	0	2	0	0	29	3
Songon	Songon-Agban	30	0	0	0	0	0	0	0	0	0	0	0
Songon	Songon-Agban	31	0	2	0	0	0	0	0	0	0	0	6
Songon	Songon-Agban	32	1	1	1	0	0	0	0	0	1	8	5
Songon	Songon-Agban	33	0	0	0	0	0	0	0	0	0	0	0
Songon	Songon-Agban	34	1	6	1	0	0	1	0	0	0	0	6
Songon	Songon-Agban	35	0	0	0	0	0	0	0	0	0	0	5
Songon	Songon-Agban	36	0	3	0	0	0	0	0	0	0	0	1
Songon	Songon-Agban	37	0	1	0	0	0	0	0	0	0	0	1
Songon	Songon-Agban	38	1	5	3	0	3	0	0	0	0	10	3
Songon	Songon-Agban	39	1	3	1	0	0	0	0	0	1	4	9
Songon	Songon-Agban	40	1	1	1	0	0	1	0	0	0	0	20
Songon	Songon-Agban	41	0	4	0	0	0	0	0	0	0	0	2
Songon	Songon-Agban	42	0	0	0	0	0	0	0	0	0	0	4
Songon	Songon-Agban	43	0	0	0	0	0	0	0	0	0	0	1
Songon	Songon-Agban	44	0	1	0	0	0	0	0	0	0	0	17
Songon	Songon-Agban	45	1	1	1	0	0	0	0	0	1	0	0
Songon	Songon-Agban	46	0	6	0	0	0	0	0	0	0	0	1
Songon	Songon-Agban	47	0	1	0	0	0	0	0	0	0	0	7
Songon	Songon-Agban	48	0	0	0	0	0	0	0	0	0	0	0
Songon	Songon-Agban	49	0	0	0	0	0	0	0	0	0	0	11
Songon	Songon-Agban	50	0	1	0	0	0	0	0	0	0	0	11
Songon	Songon-Agban	51	1	1	1	0	0	0	0	0	1	0	5
Songon	Songon-Agban	52	1	1	1	0	1	0	0	0	0	0	1
Songon	Songon-Agban	54	1	2	2	0	0	1	0	0	1	0	6
Songon	Songon-Agban	55	1	6	1	0	1	0	0	0	0	33	10
Songon	Songon-Agban	56	1	3	1	0	0	1	0	0	0	0	66
Songon	Songon-Agban	57	0	0	0	0	0	0	0	0	0	0	0
Songon	Songon-Agban	58	1	2	1	0	0	1	0	0	0	6	10
Songon	Songon-Agban	59	0	3	0	0	0	0	0	0	0	0	2
Songon	Songon-Agban	60	1	6	1	0	0	1	0	0	0	0	6
Songon	Songon-Agban	61	0	0	0	0	0	0	0	0	0	0	0
Songon	Songon-Agban	62	0	4	0	0	0	0	0	0	0	0	7
Songon	Songon-Agban	63	0	0	0	0	0	0	0	0	0	0	6
Songon	Songon-Agban	64	1	2	1	0	1	0	0	0	0	1	7
Songon	Songon-Agban	65	1	6	2	0	0	2	0	0	0	0	5
Songon	Songon-Agban	66	0	0	0	0	0	0	0	0	0	0	5
Songon	Songon-Agban	67	0	4	0	0	0	0	0	0	0	0	2
Songon	Songon-Agban	68	1	2	1	0	0	1	0	0	0	0	13
Songon	Songon-Agban	69	1	1	1	0	0	0	1	0	0	0	7
Songon	Songon-Agban	70	1	3	1	0	0	1	0	0	0	0	5
Songon	Songon-Agban	72	1	1	1	0	0	0	1	0	0	1	30
Songon	Songon-Agban	73	0	1	0	0	0	0	0	0	0	0	6
Songon	Songon-Agban	74	0	2	0	0	0	0	0	0	0	0	6
Songon	Songon-Agban	75	0	6	0	0	0	0	0	0	0	0	2
Songon	Songon-Agban	76	0	0	0	0	0	0	0	0	0	0	0
Songon	Songon-Agban	77	0	4	0	0	0	0	0	0	0	0	3
Songon	Songon-Agban	78	0	1	0	0	0	0	0	0	0	0	7
Songon	Songon-Agban	79	0	2	0	0	0	0	0	0	0	0	5
Songon	Songon-Agban	80	0	13	0	0	0	0	0	0	0	0	2
Songon	Songon-Agban	81	0	2	0	0	0	0	0	0	0	0	5
Songon	Songon-Agban	82	1	2	1	1	0	0	0	0	0	32	5
Songon	Songon-Agban	83	1	16	1	0	0	0	0	0	1	5	30
Songon	Songon-Agban	84	0	2	0	0	0	0	0	0	0	0	10
Songon	Songon-Agban	85	0	12	0	0	0	0	0	0	0	0	0
Songon	Songon-Agban	86	0	0	0	0	0	0	0	0	0	0	0
Songon	Songon-Agban	87	0	0	0	0	0	0	0	0	0	0	5
Songon	Songon-Agban	88	1	12	1	1	0	0	0	0	0	17	7
Songon	Songon-Agban	89	0	3	0	0	0	0	0	0	0	0	11
Songon	Songon-Agban	90	1	2	2	0	1	0	0	0	1	3	6
Songon	Songon-Agban	91	1	1	1	1	0	0	0	0	0	0	2
Songon	Songon-Agban	92	0	1	0	0	0	0	0	0	0	0	4
Songon	Songon-Agban	93	0	0	0	0	0	0	0	0	0	0	3
Songon	Songon-Agban	94	1	7	1	0	1	0	0	0	0	0	6
Songon	Songon-Agban	95	0	13	0	0	0	0	0	0	0	0	1
Songon	Songon-Agban	96	0	0	0	0	0	0	0	0	0	0	0
Songon	Songon-Agban	97	0	0	0	0	0	0	0	0	0	0	0
Songon	Songon-Agban	98	0	0	0	0	0	0	0	0	0	0	0
Songon	Songon-Agban	99	0	0	0	0	0	0	0	0	0	0	0
Songon	Songon-Agban	100	1	54	1	0	0	0	0	0	1	0	9
Songon	Songon-Agban	101	1	5	1	0	0	0	1	0	0	3	3
Songon	Songon-Agban	102	1	5	2	0	0	2	0	0	0	18	4
Songon	Songon-Agban	103	1	1	1	0	0	0	1	0	0	1	8
Songon	Songon-Agban	104	0	0	0	0	0	0	0	0	0	0	0
Songon	Songon-Agban	105	1	2	1	0	0	1	0	0	0	0	2
Songon	Songon-Agban	106	0	1	0	0	0	0	0	0	0	0	4
Songon	Songon-Agban	107	0	0	0	0	0	0	0	0	0	0	0
Songon	Songon-Agban	108	0	0	0	0	0	0	0	0	0	0	4
Songon	Songon-Agban	109	0	0	0	0	0	0	0	0	0	0	31
Songon	Songon-Agban	110	0	0	0	0	0	0	0	0	0	0	0
Songon	Songon-Agban	111	0	1	0	0	0	0	0	0	0	0	2
Songon	Songon-Agban	112	0	5	0	0	0	0	0	0	0	0	20
Songon	Songon-Agban	114	1	5	2	0	0	0	2	0	0	6	42
Songon	Songon-Agban	116	1	2	1	0	0	1	0	0	0	4	1
Songon	Songon-Agban	117	1	7	4	2	0	1	0	0	1	2	12
Songon	Songon-Agban	118	1	3	1	0	0	0	1	0	0	0	10
Songon	Songon-Agban	120	0	0	0	0	0	0	0	0	0	0	20
Songon	Songon-Agban	121	0	1	0	0	0	0	0	0	0	0	1
Songon	Songon-Agban	122	0	1	0	0	0	0	0	0	0	0	26
Songon	Songon-Agban	123	1	5	2	0	0	0	2	0	0	7	5
Songon	Songon-Agban	124	0	1	0	0	0	0	0	0	0	0	20
Songon	Songon-Agban	125	0	1	0	0	0	0	0	0	0	0	28
Songon	Songon-Agban	126	0	0	0	0	0	0	0	0	0	0	10
Songon	Songon-Agban	127	1	2	2	0	0	2	0	0	0	17	8
Songon	Songon-Agban	128	1	4	1	0	0	1	0	0	0	2	7
Songon	Songon-Agban	129	1	4	1	0	1	0	0	0	0	1	6
Songon	Songon-Agban	130	1	3	2	0	0	0	2	0	0	0	37
Songon	Songon-Agban	131	0	3	0	0	0	0	0	0	0	0	26
Songon	Songon-Agban	132	1	7	1	0	1	0	0	0	0	0	1
Songon	Songon-Agban	133	0	1	0	0	0	0	0	0	0	0	28
Songon	Songon-Agban	134	0	1	0	0	0	0	0	0	0	0	7
Songon	Songon-Agban	135	0	3	0	0	0	0	0	0	0	0	3
Songon	Songon-Agban	136	1	5	1	0	1	0	0	0	0	0	32
Songon	Songon-Agban	138	1	4	2	0	2	0	0	0	0	4	6
Songon	Songon-Agban	139	0	5	0	0	0	0	0	0	0	0	2
Songon	Songon-Agban	140	0	0	0	0	0	0	0	0	0	0	0
Songon	Songon-Agban	142	1	2	1	0	0	0	0	0	1	0	8
Songon	Songon-Agban	143	0	0	0	0	0	0	0	0	0	0	21
Songon	Songon-Agban	144	0	0	0	0	0	0	0	0	0	0	2
Songon	Songon-Agban	145	0	0	0	0	0	0	0	0	0	0	45
Songon	Songon-Agban	146	1	2	2	0	1	0	0	0	1	12	2
Songon	Songon-Agban	147	0	0	0	0	0	0	0	0	0	0	10
Songon	Songon-Agban	148	1	7	2	1	0	0	0	0	1	9	35
Songon	Songon-Agban	149	1	1	1	0	0	0	1	0	0	0	18
Songon	Songon-Agban	150	1	1	1	0	0	1	0	0	0	0	7
Songon	Songon-Agban	151	0	4	0	0	0	0	0	0	0	0	4
Songon	Songon-Agban	152	1	3	2	0	0	1	0	0	1	1	4
Songon	Songon-Agban	153	1	3	2	0	0	0	0	0	2	0	13
Songon	Songon-Agban	154	0	0	0	0	0	0	0	0	0	0	35
Songon	Songon-Agban	155	0	0	0	0	0	0	0	0	0	0	12
Songon	Songon-Agban	156	0	0	0	0	0	0	0	0	0	0	2
Songon	Songon-Agban	157	1	1	1	0	0	0	0	0	1	0	6
Korhogo	Kaforo	1	0	4	0	0	0	0	0	0	0	0	3
Korhogo	Kaforo	2	1	3	1	0	0	1	0	0	0	10	4
Korhogo	Kaforo	3	1	5	2	0	2	0	0	0	0	0	6
Korhogo	Kaforo	4	1	6	5	0	3	1	0	0	1	0	8
Korhogo	Kaforo	5	1	9	3	0	1	1	1	0	0	0	24
Korhogo	Kaforo	6	1	4	3	0	0	0	0	0	3	0	12
Korhogo	Kaforo	7	0	4	0	0	0	0	0	0	0	0	8
Korhogo	Kaforo	8	1	4	1	0	0	0	1	0	0	0	6
Korhogo	Kaforo	9	1	6	1	0	0	1	0	0	0	3	40
Korhogo	Kaforo	10	0	2	0	0	0	0	0	0	0	0	8
Korhogo	Kaforo	11	1	3	2	0	0	0	0	0	2	5	4
Korhogo	Kaforo	12	0	4	0	0	0	0	0	0	0	0	12
Korhogo	Kaforo	13	0	1	0	0	0	0	0	0	0	0	3
Korhogo	Kaforo	14	0	10	0	0	0	0	0	0	0	0	20
Korhogo	Kaforo	15	1	14	2	0	1	1	0	0	0	0	24
Korhogo	Kaforo	16	1	4	1	0	1	0	0	0	0	1	10
Korhogo	Kaforo	17	1	10	6	0	1	2	0	0	3	0	18
Korhogo	Kaforo	18	1	5	2	1	0	0	0	0	1	11	8
Korhogo	Kaforo	19	1	2	1	0	0	0	0	0	1	0	4
Korhogo	Kaforo	20	1	6	1	0	0	0	0	0	1	0	8
Korhogo	Kaforo	21	0	2	0	0	0	0	0	0	0	0	12
Korhogo	Kaforo	22	0	6	0	0	0	0	0	0	0	0	6
Korhogo	Kaforo	23	0	2	0	0	0	0	0	0	0	0	8
Korhogo	Kaforo	24	0	4	0	0	0	0	0	0	0	0	4
Korhogo	Kaforo	25	0	2	0	0	0	0	0	0	0	0	2
Korhogo	Kaforo	26	1	4	1	0	1	0	0	0	0	0	9
Korhogo	Kaforo	27	0	4	0	0	0	0	0	0	0	0	10
Korhogo	Kaforo	28	1	7	1	0	0	1	0	0	0	0	9
Korhogo	Kaforo	29	0	9	0	0	0	0	0	0	0	0	14
Korhogo	Kaforo	30	1	3	1	0	0	1	0	0	0	9	8
Korhogo	Kaforo	31	0	1	0	0	0	0	0	0	0	0	15
Korhogo	Kaforo	32	0	1	0	0	0	0	0	0	0	0	8
Korhogo	Kaforo	33	1	8	2	0	0	1	0	0	1	7	45
Korhogo	Kaforo	34	0	0	0	0	0	0	0	0	0	0	2
Korhogo	Kaforo	35	0	2	0	0	0	0	0	0	0	0	6
Korhogo	Kaforo	36	0	3	0	0	0	0	0	0	0	0	4
Korhogo	Kaforo	37	0	10	0	0	0	0	0	0	0	0	4
Korhogo	Kaforo	38	0	4	0	0	0	0	0	0	0	0	4
Korhogo	Kaforo	39	0	3	0	0	0	0	0	0	0	0	3
Korhogo	Kaforo	40	0	0	0	0	0	0	0	0	0	0	6
Korhogo	Kaforo	41	1	4	1	0	1	0	0	0	0	0	10
Korhogo	Kaforo	42	0	0	0	0	0	0	0	0	0	0	2
Korhogo	Kaforo	43	0	3	0	0	0	0	0	0	0	0	6
Korhogo	Kaforo	44	0	1	0	0	0	0	0	0	0	0	4
Korhogo	Kaforo	45	0	0	0	0	0	0	0	0	0	0	2
Korhogo	Kaforo	46	1	5	1	0	1	0	0	0	0	0	4
Korhogo	Kaforo	47	1	2	1	0	1	0	0	0	0	0	9
Korhogo	Kaforo	48	1	6	1	0	0	0	0	0	1	0	21
Korhogo	Kaforo	49	0	1	0	0	0	0	0	0	0	0	10
Korhogo	Kaforo	50	0	2	0	0	0	0	0	0	0	0	9
Korhogo	Kaforo	51	1	10	3	0	1	1	0	0	1	0	27
Korhogo	Kaforo	52	1	3	1	0	1	0	0	0	0	5	27
Korhogo	Kaforo	53	0	1	0	0	0	0	0	0	0	0	6
Korhogo	Kaforo	54	0	3	0	0	0	0	0	0	0	0	24
Korhogo	Kaforo	55	0	0	0	0	0	0	0	0	0	0	6
Korhogo	Kaforo	56	0	4	0	0	0	0	0	0	0	0	11
Korhogo	Kaforo	57	1	5	1	0	0	1	0	0	0	0	16
Korhogo	Kaforo	58	1	9	2	0	0	1	0	0	1	0	12
Korhogo	Kaforo	59	1	5	4	0	3	0	0	0	1	0	2
Korhogo	Kaforo	60	1	8	3	0	2	0	0	0	1	0	12
Korhogo	Kaforo	61	0	2	0	0	0	0	0	0	0	0	20
Korhogo	Kaforo	62	0	5	0	0	0	0	0	0	0	0	20
Korhogo	Kaforo	63	0	0	0	0	0	0	0	0	0	0	3
Korhogo	Kaforo	64	0	0	0	0	0	0	0	0	0	0	2
Korhogo	Kaforo	65	0	0	0	0	0	0	0	0	0	0	8
Korhogo	Kaforo	66	1	3	1	0	1	0	0	0	0	5	24
Bonoua	Tchancthévè	1	1	7	3	2	0	1	0	0	0	1	6
Bonoua	Tchancthévè	2	1	6	1	0	1	0	0	0	0	0	5
Bonoua	Tchancthévè	3	1	2	1	1	0	0	0	0	0	1	3
Bonoua	Tchancthévè	4	0	0	0	0	0	0	0	0	0	0	7
Bonoua	Tchancthévè	5	0	2	0	0	0	0	0	0	0	0	5
Bonoua	Tchancthévè	6	1	4	2	0	0	1	0	0	1	0	2
Bonoua	Tchancthévè	7	0	2	0	0	0	0	0	0	0	0	4
Bonoua	Tchancthévè	8	0	4	0	0	0	0	0	0	0	0	5
Bonoua	Tchancthévè	9	0	1	0	0	0	0	0	0	0	0	5
Bonoua	Tchancthévè	10	1	3	3	2	0	0	0	0	1	8	4
Bonoua	Tchancthévè	11	1	3	1	0	0	1	0	0	0	2	2
Bonoua	Tchancthévè	12	0	0	0	0	0	0	0	0	0	0	8
Bonoua	Tchancthévè	13	0	3	0	0	0	0	0	0	0	0	7
Bonoua	Tchancthévè	14	0	1	0	0	0	0	0	0	0	0	6
Bonoua	Tchancthévè	15	1	3	2	0	0	2	0	0	0	0	3
Bonoua	Tchancthévè	16	0	2	0	0	0	0	0	0	0	0	7
Bonoua	Tchancthévè	17	1	1	1	0	0	0	1	0	0	0	2
Bonoua	Tchancthévè	18	0	2	0	0	0	0	0	0	0	0	15
Bonoua	Tchancthévè	19	0	0	0	0	0	0	0	0	0	0	3
Bonoua	Tchancthévè	20	0	2	0	0	0	0	0	0	0	0	3
Bonoua	Tchancthévè	21	1	1	1	0	1	0	0	0	0	0	7
Bonoua	Tchancthévè	22	1	2	2	1	0	1	0	0	0	1	5
Bonoua	Tchancthévè	23	0	1	0	0	0	0	0	0	0	2	5
Bonoua	Tchancthévè	24	0	0	0	0	0	0	0	0	0	0	2
Bonoua	Tchancthévè	25	0	0	0	0	0	0	0	0	0	0	5
Bonoua	Tchancthévè	26	0	0	0	0	0	0	0	0	0	0	4
Bonoua	Tchancthévè	27	0	0	0	0	0	0	0	0	0	0	2
Bonoua	Tchancthévè	28	0	0	0	0	0	0	0	0	0	0	8
Bonoua	Tchancthévè	29	0	0	0	0	0	0	0	0	0	0	4
Bonoua	Tchancthévè	30	0	4	0	0	0	0	0	0	0	0	5
Bonoua	Tchancthévè	31	0	2	0	0	0	0	0	0	0	0	6
Bonoua	Tchancthévè	32	0	1	0	0	0	0	0	0	0	0	5
Bonoua	Tchancthévè	33	1	7	2	0	1	0	1	0	0	10	12
Bonoua	Tchancthévè	34	0	3	0	0	0	0	0	0	0	0	5
Bonoua	Tchancthévè	35	0	1	0	0	0	0	0	0	0	0	6
Bonoua	Tchancthévè	36	0	4	0	0	0	0	0	0	0	0	8
Bonoua	Tchancthévè	37	0	2	0	0	0	0	0	0	0	0	15
Bonoua	Tchancthévè	38	1	3	2	0	0	2	0	0	0	1	4
Bonoua	Tchancthévè	39	1	2	1	0	1	0	0	0	0	2	6
Bonoua	Tchancthévè	40	0	1	0	0	0	0	0	0	0	0	14
Bonoua	Tchancthévè	41	0	1	0	0	0	0	0	0	0	0	7
Bonoua	Tchancthévè	42	0	2	0	0	0	0	0	0	0	0	9
Bonoua	Tchancthévè	43	0	1	0	0	0	0	0	0	0	0	2
Bonoua	Tchancthévè	44	0	1	0	0	0	0	0	0	0	0	5
Bonoua	Tchancthévè	45	1	4	1	0	1	0	0	0	0	0	1
Bonoua	Tchancthévè	46	0	1	0	0	0	0	0	0	0	0	4
Bonoua	Tchancthévè	47	0	1	0	0	0	0	0	0	0	0	3
Bonoua	Tchancthévè	48	0	4	0	0	0	0	0	0	0	0	6
Bonoua	Tchancthévè	49	0	3	0	0	0	0	0	0	0	0	1
Bonoua	Tchancthévè	50	1	2	1	0	0	0	0	0	1	2	4
Bonoua	Tchancthévè	51	0	6	0	0	0	0	0	0	0	0	6
Bonoua	Tchancthévè	52	1	3	2	0	0	2	0	0	0	3	3
Bonoua	Tchancthévè	53	0	3	0	0	0	0	0	0	0	0	5
Bonoua	Tchancthévè	54	0	2	0	0	0	0	0	0	0	0	10
Bonoua	Tchancthévè	55	0	3	0	0	0	0	0	0	0	0	3
Bonoua	Tchancthévè	56	0	6	0	0	0	0	0	0	0	0	9
Bonoua	Tchancthévè	57	1	5	1	0	0	1	0	0	0	7	7
Bonoua	Tchancthévè	58	1	1	1	0	0	1	0	0	0	8	5
Bonoua	Tchancthévè	59	0	1	0	0	0	0	0	0	0	0	8
Bonoua	Tchancthévè	60	1	3	1	0	0	1	0	0	0	1	5
Bonoua	Tchancthévè	61	1	1	1	0	1	0	0	0	0	0	5
Bonoua	Tchancthévè	62	1	6	4	0	0	3	0	0	1	5	10
Bonoua	Tchancthévè	63	0	1	0	0	0	0	0	0	0	0	9
Bonoua	Tchancthévè	64	0	0	0	0	0	0	0	0	0	0	1
Bonoua	Tchancthévè	65	0	0	0	0	0	0	0	0	0	0	4
Bonoua	Tchancthévè	66	0	0	0	0	0	0	0	0	0	0	8
Bonoua	Tchancthévè	67	1	5	1	0	0	1	0	0	0	4	8
Bonoua	Tchancthévè	68	0	1	0	0	1	0	0	0	0	0	16
Bonoua	Tchancthévè	69	0	2	0	0	0	0	0	0	0	0	5
Bonoua	Tchancthévè	70	1	3	1	0	1	0	0	0	0	6	9
Bonoua	Tchancthévè	71	0	0	0	0	0	0	0	0	0	0	9
Bonoua	Tchancthévè	72	0	1	0	0	0	0	0	0	0	0	5
Bonoua	Tchancthévè	73	0	0	0	0	0	0	0	0	0	0	3
Bonoua	Tchancthévè	74	0	0	0	0	0	0	0	0	0	0	11
Bonoua	Tchancthévè	75	0	0	0	0	0	0	0	0	0	0	6
Bonoua	Tchancthévè	76	1	2	1	0	0	1	0	0	0	1	7
Bonoua	Tchancthévè	77	1	3	1	0	1	0	0	0	0	0	4
Bonoua	Tchancthévè	78	1	3	1	0	0	0	1	0	0	0	7
Bonoua	Tchancthévè	79	0	2	0	0	0	0	0	0	0	0	17
Bonoua	Tchancthévè	80	0	2	0	0	0	0	0	0	0	0	9
Bonoua	Tchancthévè	81	0	5	0	0	0	0	0	0	0	0	14
Bonoua	Tchancthévè	82	0	3	0	0	0	0	0	0	0	0	7
Bonoua	Tchancthévè	83	1	6	2	0	2	0	0	0	0	2	4
Bonoua	Tchancthévè	84	0	3	0	0	0	0	0	0	0	0	15
Bonoua	Tchancthévè	85	0	1	0	0	0	0	0	0	0	0	4
Bonoua	Tchancthévè	86	1	9	2	1	0	1	0	0	0	34	21
Bonoua	Tchancthévè	87	0	1	0	0	0	0	0	0	0	0	5
Bonoua	Tchancthévè	88	1	1	1	0	0	0	1	0	0	1	11
Bonoua	Tchancthévè	89	0	0	0	0	0	0	0	0	0	0	5
Bonoua	Tchancthévè	90	0	0	0	0	0	0	0	0	0	0	10
Bonoua	Tchancthévè	91	1	3	1	0	0	1	0	0	0	1	14
Bonoua	Tchancthévè	92	0	7	0	0	0	0	0	0	0	0	17
Bonoua	Tchancthévè	93	0	2	0	0	0	0	0	0	0	0	16
Bonoua	Tchancthévè	94	1	7	1	0	0	0	0	0	1	7	5
Bonoua	Tchancthévè	95	0	0	0	0	0	0	0	0	0	0	5
Bonoua	Tchancthévè	96	1	4	1	0	0	0	1	0	0	2	2
Bonoua	Tchancthévè	97	0	5	0	0	0	0	0	0	0	0	16
Bonoua	Tchancthévè	98	1	8	2	0	1	0	1	0	0	1	14
Bonoua	Tchancthévè	99	1	2	1	0	0	1	0	0	0	1	7
Bonoua	Tchancthévè	100	0	3	0	0	0	0	0	0	0	0	5
Bonoua	Tchancthévè	101	0	2	0	0	0	0	0	0	0	0	5
Bonoua	Tchancthévè	102	0	3	1	0	1	0	0	0	0	1	6
Bonoua	Tchancthévè	103	0	1	0	0	0	0	0	0	0	0	11
Bonoua	Tchancthévè	104	0	2	0	0	0	0	0	0	0	0	5
Bonoua	Tchancthévè	105	0	1	0	0	0	0	0	0	0	0	7
Bonoua	Tchancthévè	106	0	8	0	0	0	0	0	0	0	0	11
Bonoua	Tchancthévè	107	1	5	1	0	0	0	0	0	1	2	7
Bonoua	Tchancthévè	108	0	6	0	0	0	0	0	0	0	0	5
Bonoua	Tchancthévè	109	0	10	0	0	0	0	0	0	0	0	5

## Sheet: Detection of virus_Mosquitoes
Date de collecte	Site	Code du pool	Méthode de capture	Nombre de femelles Ae. aegypti conservées
2021-10-09	Songon-Agban	SAG34	Aspiration	20
2021-10-11	Songon-Agban	SAG35	Aspiration	20
2021-10-13	Songon-Agban	SAG36	Aspiration	18
2021-11-15	Songon-Agban	SAG37	Aspiration	5
2021-10-10	Songon-Agban	SAG01	Prospection larvaire	15
2021-10-10	Songon-Agban	SAG02	Prospection larvaire	18
2021-10-11	Songon-Agban	SAG03	Prospection larvaire	20
2021-10-12	Songon-Agban	SAG04	Prospection larvaire	15
2021-10-12	Songon-Agban	SAG05	Prospection larvaire	20
2021-10-13	Songon-Agban	SAG06	Prospection larvaire	16
2021-10-13	Songon-Agban	SAG07	Prospection larvaire	20
2021-10-14	Songon-Agban	SAG08	Prospection larvaire	20
2021-10-14	Songon-Agban	SAG09	Prospection larvaire	20
2021-10-14	Songon-Agban	SAG10	Prospection larvaire	20
2021-10-15	Songon-Agban	SAG11	Prospection larvaire	20
2021-10-15	Songon-Agban	SAG12	Prospection larvaire	10
2021-10-15	Songon-Agban	SAG13	Prospection larvaire	20
2021-10-15	Songon-Agban	SAG14	Prospection larvaire	20
2021-10-16	Songon-Agban	SAG15	Prospection larvaire	20
2021-10-16	Songon-Agban	SAG16	Prospection larvaire	20
2021-10-16	Songon-Agban	SAG17	Prospection larvaire	20
2021-10-18	Songon-Agban	SAG18	Prospection larvaire	20
2021-10-18	Songon-Agban	SAG19	Prospection larvaire	20
2021-10-19	Songon-Agban	SAG20	Prospection larvaire	20
2021-10-20	Songon-Agban	SAG21	Prospection larvaire	12
2021-10-21	Songon-Agban	SAG22	Prospection larvaire	20
2021-10-22	Songon-Agban	SAG23	Prospection larvaire	20
2021-10-24	Songon-Agban	SAG24	Prospection larvaire	17
2021-10-24	Songon-Agban	SAG25	Prospection larvaire	20
2021-10-26	Songon-Agban	SAG26	Prospection larvaire	20
2021-10-27	Songon-Agban	SAG27	Prospection larvaire	19
2021-10-28	Songon-Agban	SAG28	Prospection larvaire	13
2021-10-29	Songon-Agban	SAG29	Prospection larvaire	9
2021-10-30	Songon-Agban	SAG30	Prospection larvaire	13
2021-11-01	Songon-Agban	SAG31	Prospection larvaire	20
2021-11-03	Songon-Agban	SAG32	Prospection larvaire	19
2021-11-04	Songon-Agban	SAG33	Prospection larvaire	18
2021-10-16	Tchentcévè	TCH38	Aspiration	13
2021-10-18	Tchentcévè	TCH39	Aspiration	15
2021-10-19	Tchentcévè	TCH40	Aspiration	11
2021-10-20	Tchentcévè	TCH41	Aspiration	3
2021-10-21	Tchentcévè	TCH42	Aspiration	4
2021-10-17	Tchentcévè	TCH01	Prospection larvaire	20
2021-10-17	Tchentcévè	TCH02	Prospection larvaire	20
2021-10-18	Tchentcévè	TCH03	Prospection larvaire	20
2021-10-18	Tchentcévè	TCH04	Prospection larvaire	20
2021-10-18	Tchentcévè	TCH05	Prospection larvaire	20
2021-10-19	Tchentcévè	TCH06	Prospection larvaire	20
2021-10-19	Tchentcévè	TCH07	Prospection larvaire	20
2021-10-19	Tchentcévè	TCH08	Prospection larvaire	5
2021-10-19	Tchentcévè	TCH09	Prospection larvaire	20
2021-10-20	Tchentcévè	TCH10	Prospection larvaire	5
2021-10-20	Tchentcévè	TCH11	Prospection larvaire	20
2021-10-21	Tchentcévè	TCH12	Prospection larvaire	20
2021-10-21	Tchentcévè	TCH13	Prospection larvaire	20
2021-10-21	Tchentcévè	TCH14	Prospection larvaire	20
2021-10-22	Tchentcévè	TCH15	Prospection larvaire	20
2021-10-22	Tchentcévè	TCH16	Prospection larvaire	20
2021-10-23	Tchentcévè	TCH17	Prospection larvaire	20
2021-10-23	Tchentcévè	TCH18	Prospection larvaire	20
2021-10-23	Tchentcévè	TCH19	Prospection larvaire	21
2021-10-24	Tchentcévè	TCH20	Prospection larvaire	20
2021-10-24	Tchentcévè	TCH21	Prospection larvaire	20
2021-10-25	Tchentcévè	TCH22	Prospection larvaire	20
2021-10-25	Tchentcévè	TCH23	Prospection larvaire	20
2021-10-25	Tchentcévè	TCH24	Prospection larvaire	16
2021-10-26	Tchentcévè	TCH25	Prospection larvaire	15
2021-10-27	Tchentcévè	TCH26	Prospection larvaire	20
2021-10-27	Tchentcévè	TCH27	Prospection larvaire	20
2021-10-29	Tchentcévè	TCH28	Prospection larvaire	19
2021-10-30	Tchentcévè	TCH29	Prospection larvaire	20
2021-10-30	Tchentcévè	TCH30	Prospection larvaire	20
2021-11-01	Tchentcévè	TCH31	Prospection larvaire	7
2021-11-02	Tchentcévè	TCH32	Prospection larvaire	12
2021-11-02	Tchentcévè	TCH33	Prospection larvaire	3
2021-11-04	Tchentcévè	TCH34	Prospection larvaire	20
2021-11-04	Tchentcévè	TCH35	Prospection larvaire	20
2021-11-06	Tchentcévè	TCH36	Prospection larvaire	15
2021-11-07	Tchentcévè	TCH37	Prospection larvaire	17
	Kaforo	KAF01	Prospection larvaire	20
	Kaforo	KAF02	Prospection larvaire	20
	Kaforo	KAF03	Prospection larvaire	20
	Kaforo	KAF04	Prospection larvaire	10
	Kaforo	KAF05	Prospection larvaire	17
	Kaforo	KAF06	Prospection larvaire	20
	Kaforo	KAF07	Prospection larvaire	16
	Kaforo	KAF08	Prospection larvaire	19
	Kaforo	KAF09	Prospection larvaire	19
	Kaforo	KAF10	Prospection larvaire	10
	Kaforo	KAF11	Prospection larvaire	20
	Kaforo	KAF12	Prospection larvaire	24
	Kaforo	KAF13	Prospection larvaire	20
	Kaforo	KAF14	Prospection larvaire	20
	Kaforo	KAF15	Prospection larvaire	26
	Kaforo	KAF16	Prospection larvaire	6
	Kaforo	KAF17	Prospection larvaire	16
	Kaforo	KAF18	Prospection larvaire	11
	Kaforo	KAF19	Prospection larvaire	19
	Kaforo	KAF20	Prospection larvaire	20
	Kaforo	KAF21	Prospection larvaire	20
	Kaforo	KAF22	Prospection larvaire	20
	Kaforo	KAF23	Prospection larvaire	2
	Kaforo	KAF24	Prospection larvaire	20
	Kaforo	KAF25	Prospection larvaire	20
	Kaforo	KAF26	Prospection larvaire	11
	Kaforo	KAF27	Prospection larvaire	20
	Kaforo	KAF28	Prospection larvaire	10
	Kaforo	KAF29	Prospection larvaire	20
	Kaforo	KAF30	Prospection larvaire	20
	Kaforo	KAF31	Prospection larvaire	20
	Kaforo	KAF32	Prospection larvaire	1
	Kaforo	KAF33	Prospection larvaire	9
	Kaforo	KAF34	Prospection larvaire	13
	Kaforo	KAF35	Prospection larvaire	20
	Kaforo	KAF36	Prospection larvaire	20
	Kaforo	KAF37	Prospection larvaire	13
	Kaforo	KAF38	Prospection larvaire	14
	Kaforo	KAF39	Prospection larvaire	20
	Kaforo	KAF40	Prospection larvaire	20
	Kaforo	KAF41	Prospection larvaire	6
	Kaforo	KAF42	Prospection larvaire	16
	Kaforo	KAF43	Prospection larvaire	3
	Kaforo	KAF44	Aspiration	10
