# Supplementary material for: Aedes aegypti ecology and dengue infection in three agricultural areas of Côte d’Ivoire
Source: PLoS Negl Trop Dis. 2025 Jul 3;19(7):e0013255. doi: 10.1371/journal.pntd.0013255 (PMC12303389; doi:10.1371/journal.pntd.0013255)
Supplement: S2 Data — The number of threshold cycles in which the dengue virus was detected is indicated in the database. (XLSX) [file pntd.0013255.s002.xlsx]

## Sheet: Detection of virus_Mosquitoes
Site	Code du pool	method of collection	total of females Ae. aegypti conserved per pool	Detection of dengue virus	cycle number	serotyping DENV-1 to -4	cycle number
Songon-Agban	SAG34	Aspiration	20	0	0	0	0
Songon-Agban	SAG35	Aspiration	20	0	0	0	0
Songon-Agban	SAG36	Aspiration	18	0	0	0	0
Songon-Agban	SAG37	Aspiration	5	0	0	0	0
Songon-Agban	SAG01	larval collection	15	0	0	0	0
Songon-Agban	SAG02	larval collection	18	0	0	0	0
Songon-Agban	SAG03	larval collection	20	0	0	0	0
Songon-Agban	SAG04	larval collection	15	0	0	0	0
Songon-Agban	SAG05	larval collection	20	0	0	0	0
Songon-Agban	SAG06	larval collection	16	0	0	0	0
Songon-Agban	SAG07	larval collection	20	0	0	0	0
Songon-Agban	SAG08	larval collection	20	0	0	0	0
Songon-Agban	SAG09	larval collection	20	0	0	0	0
Songon-Agban	SAG10	larval collection	20	0	0	0	0
Songon-Agban	SAG11	larval collection	20	0	0	0	0
Songon-Agban	SAG12	larval collection	10	0	0	0	0
Songon-Agban	SAG13	larval collection	20	0	0	0	0
Songon-Agban	SAG14	larval collection	20	0	0	0	0
Songon-Agban	SAG15	larval collection	20	0	0	0	0
Songon-Agban	SAG16	larval collection	20	0	0	0	0
Songon-Agban	SAG17	larval collection	20	DENV universel	29.67	DENV-3	34.96
Songon-Agban	SAG18	larval collection	20	0	0	0	0
Songon-Agban	SAG19	larval collection	20	0	0	0	0
Songon-Agban	SAG20	larval collection	20	0	0	0	0
Songon-Agban	SAG21	larval collection	12	0	0	0	0
Songon-Agban	SAG22	larval collection	20	0	0	0	0
Songon-Agban	SAG23	larval collection	20	0	0	0	0
Songon-Agban	SAG24	larval collection	17	0	0	0	0
Songon-Agban	SAG25	larval collection	20	0	0	0	0
Songon-Agban	SAG26	larval collection	20	0	0	0	0
Songon-Agban	SAG27	larval collection	19	0	0	0	0
Songon-Agban	SAG28	larval collection	13	0	0	0	0
Songon-Agban	SAG29	larval collection	9	0	0	0	0
Songon-Agban	SAG30	larval collection	13	0	0	0	0
Songon-Agban	SAG31	larval collection	20	0	0	0	0
Songon-Agban	SAG32	larval collection	19	0	0	0	0
Songon-Agban	SAG33	larval collection	18	0	0	0	0
Tchantchévè	TCH38	Aspiration	13	0	0	0	0
Tchantchévè	TCH39	Aspiration	15	0	0	0	0
Tchantchévè	TCH40	Aspiration	11	0	0	0	0
Tchantchévè	TCH41	Aspiration	3	0	0	0	0
Tchantchévè	TCH42	Aspiration	4	0	0	0	0
Tchantchévè	TCH01	larval collection	20	0	0	0	0
Tchantchévè	TCH02	larval collection	20	0	0	0	0
Tchantchévè	TCH03	larval collection	20	0	0	0	0
Tchantchévè	TCH04	larval collection	20	0	0	0	0
Tchantchévè	TCH05	larval collection	20	0	0	0	0
Tchantchévè	TCH06	larval collection	20	0	0	0	0
Tchantchévè	TCH07	larval collection	20	0	0	0	0
Tchantchévè	TCH08	larval collection	5	0	0	0	0
Tchantchévè	TCH09	larval collection	20	0	0	0	0
Tchantchévè	TCH10	larval collection	5	0	0	0	0
Tchantchévè	TCH11	larval collection	20	0	0	0	0
Tchantchévè	TCH12	larval collection	20	0	0	0	0
Tchantchévè	TCH13	larval collection	20	0	0	0	0
Tchantchévè	TCH14	larval collection	20	0	0	0	0
Tchantchévè	TCH15	larval collection	20	0	0	0	0
Tchantchévè	TCH16	larval collection	20	0	0	0	0
Tchantchévè	TCH17	larval collection	20	0	0	0	0
Tchantchévè	TCH18	larval collection	20	0	0	0	0
Tchantchévè	TCH19	larval collection	21	0	0	0	0
Tchantchévè	TCH20	larval collection	20	0	0	0	0
Tchantchévè	TCH21	larval collection	20	0	0	0	0
Tchantchévè	TCH22	larval collection	20	0	0	0	0
Tchantchévè	TCH23	larval collection	20	0	0	0	0
Tchantchévè	TCH24	larval collection	16	0	0	0	0
Tchantchévè	TCH25	larval collection	15	0	0	0	0
Tchantchévè	TCH26	larval collection	20	0	0	0	0
Tchantchévè	TCH27	larval collection	20	0	0	0	0
Tchantchévè	TCH28	larval collection	19	0	0	0	0
Tchantchévè	TCH29	larval collection	20	0	0	0	0
Tchantchévè	TCH30	larval collection	20	0	0	0	0
Tchantchévè	TCH31	larval collection	7	0	0	0	0
Tchantchévè	TCH32	larval collection	12	0	0	0	0
Tchantchévè	TCH33	larval collection	3	0	0	0	0
Tchantchévè	TCH34	larval collection	20	0	0	0	0
Tchantchévè	TCH35	larval collection	20	0	0	0	0
Tchantchévè	TCH36	larval collection	15	0	0	0	0
Tchantchévè	TCH37	larval collection	17	0	0	0	0
Kaforo	KAF01	larval collection	20	0	0	0	0
Kaforo	KAF02	larval collection	20	0	0	0	0
Kaforo	KAF03	larval collection	20	0	0	0	0
Kaforo	KAF04	larval collection	10	0	0	0	0
Kaforo	KAF05	larval collection	17	0	0	0	0
Kaforo	KAF06	larval collection	20	0	0	0	0
Kaforo	KAF07	larval collection	16	0	0	0	0
Kaforo	KAF08	larval collection	19	0	0	0	0
Kaforo	KAF09	larval collection	19	0	0	0	0
Kaforo	KAF10	larval collection	10	0	0	0	0
Kaforo	KAF11	larval collection	20	0	0	0	0
Kaforo	KAF12	larval collection	24	0	0	0	0
Kaforo	KAF13	larval collection	20	0	0	0	0
Kaforo	KAF14	larval collection	20	0	0	0	0
Kaforo	KAF15	larval collection	26	0	0	0	0
Kaforo	KAF16	larval collection	6	0	0	0	0
Kaforo	KAF17	larval collection	16	0	0	0	0
Kaforo	KAF18	larval collection	11	0	0	0	0
Kaforo	KAF19	larval collection	19	0	0	0	0
Kaforo	KAF20	larval collection	20	0	0	0	0
Kaforo	KAF21	larval collection	20	0	0	0	0
Kaforo	KAF22	larval collection	20	0	0	0	0
Kaforo	KAF23	larval collection	2	0	0	0	0
Kaforo	KAF24	larval collection	20	0	0	0	0
Kaforo	KAF25	larval collection	20	0	0	0	0
Kaforo	KAF26	larval collection	11	0	0	0	0
Kaforo	KAF27	larval collection	20	0	0	0	0
Kaforo	KAF28	larval collection	10	0	0	0	0
Kaforo	KAF29	larval collection	20	0	0	0	0
Kaforo	KAF30	larval collection	20	0	0	0	0
Kaforo	KAF31	larval collection	20	0	0	0	0
Kaforo	KAF32	larval collection	1	0	0	0	0
Kaforo	KAF33	larval collection	9	0	0	0	0
Kaforo	KAF34	larval collection	13	0	0	0	0
Kaforo	KAF35	larval collection	20	0	0	0	0
Kaforo	KAF36	larval collection	20	0	0	0	0
Kaforo	KAF37	larval collection	13	0	0	0	0
Kaforo	KAF38	larval collection	14	0	0	0	0
Kaforo	KAF39	larval collection	20	0	0	0	0
Kaforo	KAF40	larval collection	20	0	0	0	0
Kaforo	KAF41	larval collection	6	0	0	0	0
Kaforo	KAF42	larval collection	16	0	0	0	0
Kaforo	KAF43	larval collection	3	0	0	0	0
Kaforo	KAF44	Aspiration	10	0	0	0	0
